# Supplementary material for: Extracellular Metabolite Profiling in CO2-Fixing Bacterium Rhodobacter sphaeroides Under Autotrophic Conditions
Source: Metabolites. 2026 Feb 26;16(3):156. doi: 10.3390/metabo16030156 (PMC13027526; doi:10.3390/metabo16030156)
Supplement: Supplementary file 1 [file metabolites-16-00156-s001.zip]

Archive with 1 entries (1 files):
- metabolites-4144321-supplementary.pdf
